# Supplementary material for: Integrated Taxonomy Reveals Hidden Diversity in Northern Australian Fishes: A New Species of Seamoth (Genus Pegasus)
Source: PLoS One. 2016 Mar 2;11(3):e0149415. doi: 10.1371/journal.pone.0149415 (PMC4774964; doi:10.1371/journal.pone.0149415)
Supplement: S1 Table — Description of the morphological characters used in this study (see also S1 Fig). (XLSX) [file pone.0149415.s005.xlsx]

## Sheet: Sheet1
S1 Table. Morphological methodology
Description of the morphological characters used in this study (see also Figure S1).
Measurement	Description
SL – standard length (mm)	Anterior tip of maxilla to posterior end of hypural plate (not spine)
PCL - precaudal length	Rostrum tip to posterior end of hypural plate (not spine)
CaL – carapace length	Anteriormost margin of orbital capsule to the posteriormost margin of carapace (taken dorsally)
PP2 – prepelvic length	Rostrum tip to anterior base of pelvic fins (taken ventrally)
PAN – preanal length	Rostrum tip to anterior end of cloaca (taken ventrally)
TaL – tail length	Posterior margin of the carapace to posteriomost margin of hypural plate (not spine)
PPW – prepectoral width	Width at widest point anterior to pectoral fins
IPW – interpectoral width	Distance between bases of pectoral fins, taken at innermost ray (taken ventrally)
CaW – carapace width	Greatest width of carapace posterior to pectoral fins
BD – body depth	Maximum height of body
RoL – rostrum length	Rostrum tip to anteriormost margin of the orbital capsule
RoW – rostrum width	Width of rostrum at anterior orbit capsule points
RoW-tip – rostrum width at tip	Width of rostrum at its tip
INO – interorbital width	Minimum distance between orbits (taken dorsally)
HDW – head width	Maximum width of head (taken ventrally)
HDH – head height	Maximum height of head
HDW-eye – head width at posterior orbit	Width of head at posterior margin of orbit (taken ventrally)
OrL – orbit length	Length of orbit capsule
OrW – orbit height	Height of orbit capsule
P1L-5th – length of 5th pectoral ray	Length of 5th pectoral-fin ray
D1B – dorsal-fin base length	Length of dorsal-fin base (from base of 1st to base of 5th rays)
ANB – anal-fin base length	Length of anal-fin base (from base of 1st to base of 5th rays)
CFR- upper – length of upper caudal ray	Length of uppermost caudal-fin ray
TaRL-X – length of X tail ring	Length of tail ring X (taken ventrally)
TaRW-X – width of X tail ring	Width of tail ring X at its mid-length (taken ventrally)
TaRH-X – height of X tail ring	Height of tail ring X at its mid-length (taken laterally)
TaRL-XI – length of XI tail ring	Length of tail ring XI (taken ventrally)
TaRW-XI – width of XI tail ring	Width of tail ring XI at its mid-length (taken ventrally)
TaRH-XI – height of XI tail ring	Height of tail ring XI at its mid-length (taken laterally)
TaRL-XII – length of XII tail ring	Length of tail ring XII (taken ventrally)
TaRW-XII – width of XII tail ring	Width of tail ring XII at its mid-length (taken ventrally)
TaRW-XII – height of XII tail ring	Height of tail ring XII at its mid-length (taken laterally)
SpL – length of XII tail ring spine	Length from tip of anteriorly directed spine to tip of posteriorly directed spine on terminodorsal-lateral plate or terminal-lateral plate
