# Supplementary material for: Integrated Taxonomy Reveals Hidden Diversity in Northern Australian Fishes: A New Species of Seamoth (Genus Pegasus)
Source: PLoS One. 2016 Mar 2;11(3):e0149415. doi: 10.1371/journal.pone.0149415 (PMC4774964; doi:10.1371/journal.pone.0149415)
Supplement: S2 Table — (XLSX) [file pone.0149415.s006.xlsx]

## Sheet: Sheet1
S2 Table. Genetic sample information.
Species	GenBank # for 16S rRNA	GenBank # for COI	Genetic sample #	Tissue type	Storage	Registration number
P. tetrabelos	KP796190	KP792614	GT 7814	muscle	frozen	CSIRO H 7665-01
P. tetrabelos	KP796191	KP792615	GT 7815	muscle	frozen	CSIRO H 7491-03
P. tetrabelos	KP796192	KP792616	GT 7816	muscle	frozen	CSIRO H 7666-01
P. tetrabelos	KP796193	KP792617	GT 7817	muscle	frozen	CSIRO H 7666-01
P. tetrabelos	KP796194	KP792618	GT 7818	muscle	frozen	CSIRO H 6553-03
P. tetrabelos	KP796195	KP792619	GT 7819	muscle	frozen	CSIRO H 7667-02
P. tetrabelos	KP796196	KP792620	GT 7820	muscle	frozen	CSIRO H 7667-01
P. tetrabelos	KP796197	KP792621	GT 7821	muscle	frozen	CSIRO H 7668-01
P. tetrabelos	KP796198	KP792622	GT 7822	muscle	frozen	CSIRO H 6543-03
P. tetrabelos	KP796199	KP792623	GT 7823	muscle	frozen	USNM 434842
P. volitans	KP796200	KP792624	GT 7824	muscle	frozen	CSIRO H 7665-02
P. volitans	KP796201	KP792625	GT 7825	muscle	frozen	CSIRO H 7669-01
P. volitans	KP796202	KP792626	GT 7826	muscle	frozen	CSIRO H 7669-01
P. volitans	KP796203	KP792627	GT 7827	muscle	frozen	CSIRO H 6738-04
P. volitans	KP796204	KP792628	GT 7828	muscle	frozen	CSIRO H 6738-04
P. volitans	KP796205	KP792629	GT 7829	muscle	frozen	CSIRO H 6513-03
P. volitans	KP796206	KP792630	GT 7830	muscle	frozen	not retained
P. volitans	KP796207	KP792631	GT 7831	muscle	frozen	CSIRO H 6548-06
P. volitans	KP796208	KP792632	GT 7832	muscle	frozen	CSIRO H 6510-03
P. volitans	KP796209	KP792633	GT 7833	muscle	frozen	CSIRO H 6914-03
P. volitans	KP796210	KP792634	GT 7834	muscle	frozen	CSIRO H 6649-02
P. volitans	KP796211	KP792635	GT 7835	muscle	frozen	CSIRO H 6146-07
P. volitans	KP796212	KP792636	GT 7836	muscle	frozen	USNM 434843
P. volitans	KP796213	KP792637	GT 7837	muscle	frozen	CSIRO H 6710-03
